# Supplementary material for: Long Non-coding RNA Signatures Associated With Liver Aging in Senescence-Accelerated Mouse Prone 8 Model
Source: Front Cell Dev Biol. 2021 Jul 22;9:698442. doi: 10.3389/fcell.2021.698442 (PMC8339557; doi:10.3389/fcell.2021.698442)
Supplement: Supplementary Table 1 — Significantly differentially expressed mRNA transcripts in SAMP8 and SAMR1 mice. [file Table_1.XLSX]

## Sheet: Supplementary Table 1
Significantly differentially expressed mRNA transcripts in SAMP8 and SAMR1 mice
transcript_id	gene_id	gene_symbol	SAMP8_FPKM	SAMR1_FPKM	log2(foldchange)	q value
ENSMUST00000043961	ENSMUSG00000018800	Abca5	1.31044	2.60801	-0.9929	0.00448045
ENSMUST00000077282	ENSMUSG00000054843	Atrnl1	6.14706	2.98561	1.04187	0.00448045
ENSMUST00000171297	ENSMUSG00000090942	F830016B08Rik	6.34322	11.2831	-0.830871	0.023322
ENSMUST00000029641	ENSMUSG00000028008	Asic5	1.93447	18.1276	-3.22818	0.00448045
ENSMUST00000146088	ENSMUSG00000035944	Ttc38	19.1945	7.37216	1.38053	0.00448045
ENSMUST00000060427	ENSMUSG00000053560	Ier2	10.3895	18.3853	-0.82343	0.0353411
ENSMUST00000095147	ENSMUSG00000025815	Dhtkd1	5.99097	23.3147	-1.96038	0.00448045
ENSMUST00000030674	ENSMUSG00000028860	Sytl1	0.287122	1.13664	-1.98504	0.0308191
ENSMUST00000064547	ENSMUSG00000052605	Isoc2b	12.2947	3.32814	1.88525	0.00448045
ENSMUST00000050785	ENSMUSG00000026822	Lcn2	49.9422	15.362	1.70089	0.00448045
ENSMUST00000035938	ENSMUSG00000035042	Ccl5	1.02504	6.43671	-2.65064	0.0207205
ENSMUST00000028187	ENSMUSG00000026840	Lamc3	1.10368	0.201623	2.45259	0.00448045
ENSMUST00000055296	ENSMUSG00000049553	Polr1a	3.79019	2.21673	0.773836	0.0308191
ENSMUST00000205228	ENSMUSG00000063415	Cyp26b1	2.13334	0.392149	2.44364	0.00448045
ENSMUST00000054825	ENSMUSG00000049404	Rarres1	26.4078	70.2499	-1.41153	0.00448045
ENSMUST00000038695	ENSMUSG00000040724	Kcna2	0.220782	0.675675	-1.6137	0.00448045
ENSMUST00000165033	ENSMUSG00000038418	Egr1	0.384348	2.26642	-2.55993	0.00448045
ENSMUST00000058030	ENSMUSG00000062937	Mtap	10.9927	5.86608	0.906079	0.00448045
ENSMUST00000072271	ENSMUSG00000019232	Etnppl	5.62251	11.2841	-1.005	0.033224
ENSMUST00000034173	ENSMUSG00000061959	Ces1e	41.5574	89.4042	-1.10524	0.00448045
ENSMUST00000026924	ENSMUSG00000025815	Dhtkd1	3.45181	17.1315	-2.31123	0.00448045
ENSMUST00000061455	ENSMUSG00000044468	Fam46c	4.97642	2.77529	0.842473	0.023322
ENSMUST00000082214	ENSMUSG00000040660	Cyp2b9	1.98932	0.376497	2.40156	0.00448045
ENSMUST00000185184	ENSMUSG00000099032	Tcf24	0.146922	1.0099	-2.78109	0.00448045
ENSMUST00000090743	ENSMUSG00000062410	Hsd3b3	61.392	14.2801	2.10404	0.0353411
ENSMUST00000113093	ENSMUSG00000029417	Cxcl9	1.32925	8.08864	-2.60528	0.00448045
ENSMUST00000024866	ENSMUSG00000024066	Xdh	17.0394	29.9827	-0.815255	0.00448045
ENSMUST00000108357	ENSMUSG00000040466	Blvrb	48.0543	8.08612	2.57115	0.00448045
ENSMUST00000070059	ENSMUSG00000056133	Gm9992	0.485562	1.88426	-1.95628	0.0082296
ENSMUST00000007253	ENSMUSG00000007038	Neu1	7.98295	16.7161	-1.06625	0.00448045
ENSMUST00000004136	ENSMUSG00000004038	Gstm3	9.203	69.1793	-2.91016	0.00448045
ENSMUST00000024572	ENSMUSG00000023806	Rsph3b	2.04276	0.111026	4.20155	0.0082296
ENSMUST00000111332	ENSMUSG00000038370	Pcp4l1	12.6492	2.99925	2.07638	0.00448045
ENSMUST00000102522	ENSMUSG00000023433	Cela3b	7.10857	0	inf	0.00448045
ENSMUST00000080204	ENSMUSG00000070031	Sp140	0.603058	1.8331	-1.60392	0.0401372
ENSMUST00000022057	ENSMUSG00000021573	Tppp	4.58272	2.24956	1.02656	0.0082296
ENSMUST00000037141	ENSMUSG00000037111	Setd7	2.49236	1.32399	0.912616	0.0401372
ENSMUST00000170988	ENSMUSG00000023963	Cyp39a1	0.44211	2.52893	-2.51605	0.00448045
ENSMUST00000131166	ENSMUSG00000057068	Fam47e	19.8406	8.83162	1.16771	0.0148294
ENSMUST00000004201	ENSMUSG00000004098	Col5a3	2.30339	8.15023	-1.82308	0.00448045
ENSMUST00000027297	ENSMUSG00000026123	Plekhb2	1.57108	5.69343	-1.85754	0.00448045
ENSMUST00000189068	ENSMUSG00000075602	Ly6a	3.11661	70.1101	-4.49157	0.00448045
ENSMUST00000023835	ENSMUSG00000023073	Slc10a2	19.8042	11.5784	0.77437	0.023322
ENSMUST00000059449	ENSMUSG00000050097	Ces2b	0.618221	0.1364	2.18027	0.037815
ENSMUST00000065103	ENSMUSG00000052962	Mrpl35	6.22555	2.31559	1.42682	0.00448045
ENSMUST00000107490	ENSMUSG00000078688	Mup2	857.25	392.282	1.12782	0.00448045
ENSMUST00000181628	ENSMUSG00000079263	Gm6614	0.0906559	1.63389	-4.17176	0.00448045
ENSMUST00000096363	ENSMUSG00000071719	Tmem28	0.163641	0.698448	-2.09362	0.033224
ENSMUST00000088373	ENSMUSG00000030257	Srgap3	0.934333	0.19228	2.28073	0.00448045
ENSMUST00000044384	ENSMUSG00000035561	Aldh1b1	74.8728	35.9659	1.05781	0.00448045
ENSMUST00000028241	ENSMUSG00000026880	Stom	9.77842	19.3493	-0.984606	0.00448045
ENSMUST00000071646	ENSMUSG00000069456	Rdh16	11.8426	25.6195	-1.11326	0.00448045
ENSMUST00000095049	ENSMUSG00000096674	Mup15	8.93927	1.7718	2.33494	0.00448045
ENSMUST00000042734	ENSMUSG00000038323	1700066M21Rik	9.44113	18.8429	-0.996992	0.00448045
ENSMUST00000050004	ENSMUSG00000033107	Rnf125	43.6636	78.6272	-0.848596	0.0285516
ENSMUST00000027931	ENSMUSG00000026622	Nek2	0.458021	0.0731714	2.64606	0.033224
ENSMUST00000051259	ENSMUSG00000060470	Adgrg3	0.324074	1.49206	-2.20291	0.00448045
ENSMUST00000025968	ENSMUSG00000025003	Cyp2c39	16.2267	42.2701	-1.38127	0.00448045
ENSMUST00000073551	ENSMUSG00000042063	Zfp386	2.4888	6.04489	-1.28027	0.0486888
ENSMUST00000032336	ENSMUSG00000030214	Plbd1	24.4407	13.5786	0.847948	0.0148294
ENSMUST00000034243	ENSMUSG00000031790	Mmp15	11.1873	6.05892	0.884723	0.00448045
ENSMUST00000194649	ENSMUSG00000039221	Rpl22l1	60.6792	10.3407	2.55287	0.00448045
ENSMUST00000035488	ENSMUSG00000032808	Cyp2c38	1.46597	5.30928	-1.85666	0.00448045
ENSMUST00000096433	ENSMUSG00000022419	Deptor	17.7691	33.2979	-0.906063	0.00448045
ENSMUST00000026012	ENSMUSG00000003555	Cyp17a1	9.0445	1.87404	2.27089	0.00448045
ENSMUST00000030535	ENSMUSG00000028755	Cda	5.26343	0.574887	3.19465	0.00448045
ENSMUST00000107022	ENSMUSG00000063730	Hsd3b2	12.1074	38.4922	-1.66868	0.00448045
ENSMUST00000107021	ENSMUSG00000063730	Hsd3b2	8.50303	24.3419	-1.51739	0.0422357
ENSMUST00000100240	ENSMUSG00000069609	Cd300ld4	3.1541	0	inf	0.00448045
ENSMUST00000062678	ENSMUSG00000061032	Rrp1	0.158838	6.62928	-5.38322	0.00448045
ENSMUST00000068023	ENSMUSG00000054793	Cadm4	6.67394	0.430565	3.95424	0.00448045
ENSMUST00000087328	ENSMUSG00000091971	Hspa1a	9.98002	1.42745	2.8056	0.00448045
ENSMUST00000034808	ENSMUSG00000032271	Nnmt	10.8244	3.09076	1.80826	0.00448045
ENSMUST00000006956	ENSMUSG00000040026	Saa3	10.9765	147.637	-3.74957	0.00448045
ENSMUST00000180200	ENSMUSG00000049871	Nlrc3	0.112635	0.681767	-2.59762	0.0178373
ENSMUST00000029510	ENSMUSG00000027902	Chil6	0	0.664423	#NAME?	0.00448045
ENSMUST00000029060	ENSMUSG00000027546	Atp9a	3.17318	12.4356	-1.97048	0.00448045
ENSMUST00000065588	ENSMUSG00000105096	Gbp10	1.37989	5.64624	-2.03274	0.00448045
ENSMUST00000006380	ENSMUSG00000006218	Fam131c	1.88588	4.76025	-1.3358	0.0285516
ENSMUST00000007317	ENSMUSG00000020911	Krt19	2.05316	0.658912	1.63969	0.0422357
ENSMUST00000070039	ENSMUSG00000056121	Fez2	3.76928	10.4415	-1.46997	0.00448045
ENSMUST00000042700	ENSMUSG00000038155	Gstp2	2.29029	7.56481	-1.72378	0.00448045
ENSMUST00000038863	ENSMUSG00000035202	Lars2	2.97675	7.074	-1.24879	0.00448045
ENSMUST00000105041	ENSMUSG00000079507	H2-Q1	3.16596	40.4205	-3.67437	0.00448045
ENSMUST00000033739	ENSMUSG00000031373	Car5b	4.41262	1.19785	1.88118	0.00448045
ENSMUST00000052168	ENSMUSG00000043415	Otud1	2.0692	4.40727	-1.09081	0.0308191
ENSMUST00000022176	ENSMUSG00000021670	Hmgcr	67.5294	29.0708	1.21595	0.00448045
ENSMUST00000113130	ENSMUSG00000079429	Mroh2a	0.2457	0.655959	-1.41671	0.0308191
ENSMUST00000080606	ENSMUSG00000078673	Mup19	192.462	20.451	3.23432	0.00448045
ENSMUST00000113742	ENSMUSG00000079492	Gm11127	7.40481	0.435162	4.08884	0.00448045
ENSMUST00000039484	ENSMUSG00000039981	Zc3h12d	0.2415	0.909855	-1.91361	0.0116954
ENSMUST00000029266	ENSMUSG00000027712	Anxa5	12.0824	23.1069	-0.935414	0.0082296
ENSMUST00000209744	ENSMUSG00000094156	Sult2a7	9.93214	3.87873	1.35652	0.0401372
ENSMUST00000041357	ENSMUSG00000037095	Lrg1	281.442	129.796	1.11659	0.00448045
ENSMUST00000028307	ENSMUSG00000026938	Fcna	29.5775	17.6219	0.747129	0.0422357
ENSMUST00000107019	ENSMUSG00000062410	Hsd3b3	107.286	30.883	1.79658	0.00448045
ENSMUST00000115488	ENSMUSG00000025909	Sntg1	0.43524	0	inf	0.00448045
ENSMUST00000105813	ENSMUSG00000041241	Mul1	5.33589	2.10758	1.34014	0.0178373
ENSMUST00000024930	ENSMUSG00000024118	1600002H07Rik	9.34828	16.6127	-0.829517	0.0401372
ENSMUST00000015712	ENSMUSG00000015568	Lpl	5.35104	12.1264	-1.18026	0.00448045
ENSMUST00000090848	ENSMUSG00000068877	Selenbp2	227.265	55.3812	2.0369	0.00448045
ENSMUST00000090260	ENSMUSG00000068606	Gm4841	0.326436	1.96619	-2.59053	0.00448045
ENSMUST00000005685	ENSMUSG00000005547	Cyp2a5	11.6293	93.5102	-3.00735	0.00448045
ENSMUST00000117932	ENSMUSG00000094793	Mup12	125.383	5548.47	-5.46767	0.00448045
ENSMUST00000024766	ENSMUSG00000023971	Rrp36	0.308184	2.6531	-3.10582	0.0082296
ENSMUST00000069870	ENSMUSG00000017418	Arl5b	4.50328	8.06996	-0.841585	0.0116954
ENSMUST00000070597	ENSMUSG00000056666	Retsat	18.6929	36.6951	-0.973097	0.00448045
ENSMUST00000068861	ENSMUSG00000096852	Cyp2d12	15.2115	2.25672	2.75287	0.00448045
ENSMUST00000093800	ENSMUSG00000049493	Pls1	0.983871	0.202351	2.28161	0.00448045
ENSMUST00000040907	ENSMUSG00000036775	Decr2	67.4012	35.6208	0.920056	0.00448045
ENSMUST00000082219	ENSMUSG00000063779	Chil4	0	1.08697	#NAME?	0.00448045
ENSMUST00000100635	ENSMUSG00000072568	Fam84b	1.79267	7.6091	-2.08562	0.00448045
ENSMUST00000105046	ENSMUSG00000078249	Hmga1-rs1	0.970326	2.57925	-1.41041	0.0486888
ENSMUST00000059348	ENSMUSG00000023982	Guca1a	2.25168	8.04549	-1.83718	0.00448045
ENSMUST00000029371	ENSMUSG00000027796	Smad9	1.23405	3.15645	-1.35491	0.00448045
ENSMUST00000069507	ENSMUSG00000073418	C4b	329.902	59.0954	2.48092	0.00448045
ENSMUST00000167487	ENSMUSG00000024924	Vldlr	0.297113	1.90381	-2.6798	0.00448045
ENSMUST00000096066	ENSMUSG00000071553	Cpa2	2.66023	0	inf	0.00448045
ENSMUST00000006687	ENSMUSG00000028359	Orm3	26.4133	12.024	1.13536	0.023322
ENSMUST00000065678	ENSMUSG00000053317	Sec61b	154.672	74.1461	1.06077	0.00448045
ENSMUST00000191124	ENSMUSG00000023826	Park2	0.582105	1.71804	-1.56141	0.037815
ENSMUST00000031201	ENSMUSG00000029272	Sult1e1	21.3804	0.295005	6.17941	0.00448045
ENSMUST00000030551	ENSMUSG00000028766	Alpl	8.0667	4.05931	0.990742	0.0285516
ENSMUST00000102632	ENSMUSG00000068747	Sort1	0.477922	3.57019	-2.90115	0.00448045
ENSMUST00000099683	ENSMUSG00000075014	Gm10800	14.8889	3.19551	2.22012	0.00448045
ENSMUST00000048941	ENSMUSG00000038599	Capn8	4.41744	1.30948	1.75422	0.0148294
ENSMUST00000025946	ENSMUSG00000024987	Cyp26a1	32.0425	12.2851	1.38308	0.00448045
ENSMUST00000023453	ENSMUSG00000022769	Sdf2l1	62.2637	35.2342	0.821415	0.0353411
ENSMUST00000033626	ENSMUSG00000031271	Serpina7	8.13343	21.8329	-1.42457	0.00448045
ENSMUST00000080210	ENSMUSG00000005089	Slc1a2	7.50882	1.33415	2.49266	0.00448045
ENSMUST00000110617	ENSMUSG00000039801	2410089E03Rik	15.7752	2.2094	2.83593	0.00448045
ENSMUST00000069620	ENSMUSG00000055866	Per2	10.1367	4.20661	1.26885	0.0207205
ENSMUST00000202361	ENSMUSG00000029657	Hsph1	28.4633	15.0245	0.92179	0.0207205
ENSMUST00000084966	ENSMUSG00000067049	Unc93a	0.121547	2.24278	-4.2057	0.00448045
ENSMUST00000072438	ENSMUSG00000030483	Cyp2b10	2.60216	0.504832	2.36583	0.0116954
ENSMUST00000085054	ENSMUSG00000072849	Serpina1e	28.5817	852.179	-4.89799	0.00448045
ENSMUST00000020102	ENSMUSG00000019935	Slc17a8	5.89705	16.8399	-1.51382	0.00448045
ENSMUST00000096109	ENSMUSG00000023791	Pigx	16.8507	5.53092	1.60722	0.00448045
ENSMUST00000081777	ENSMUSG00000030131	Mug2	8.40147	15.2951	-0.86436	0.0082296
ENSMUST00000061688	ENSMUSG00000036552	Ermard	4.4108	1.7288	1.35127	0.0082296
ENSMUST00000009157	ENSMUSG00000009013	Dynll1	13.0103	6.80453	0.93509	0.0260568
ENSMUST00000124226	ENSMUSG00000049804	Armcx4	1.82172	0.714976	1.34933	0.00448045
ENSMUST00000075552	ENSMUSG00000060407	Cyp2a12	90.0208	263.213	-1.5479	0.00448045
ENSMUST00000189808	ENSMUSG00000058216	Gstp3	839.991	20.621	5.34819	0.00448045
ENSMUST00000084342	ENSMUSG00000063929	Cyp4a32	16.2292	34.5077	-1.08833	0.00448045
ENSMUST00000081435	ENSMUSG00000035929	H2-Q4	12.8024	28.1438	-1.1364	0.00448045
ENSMUST00000172785	ENSMUSG00000073411	H2-D1	19.7442	107.643	-2.44675	0.00448045
ENSMUST00000024827	ENSMUSG00000024029	Tff3	42.9033	6.85135	2.64663	0.00448045
ENSMUST00000024823	ENSMUSG00000024026	Glo1	189.304	356.438	-0.912943	0.0443903
ENSMUST00000034003	ENSMUSG00000031594	Fgl1	303.013	163.769	0.887714	0.0308191
ENSMUST00000037882	ENSMUSG00000034783	Cd207	15.6996	1.05481	3.89568	0.00448045
ENSMUST00000034215	ENSMUSG00000031765	Mt1	39.9275	159.593	-1.99894	0.00448045
ENSMUST00000034214	ENSMUSG00000031762	Mt2	11.7215	58.9702	-2.33083	0.00448045
ENSMUST00000094361	ENSMUSG00000021270	Hsp90aa1	1.1168	8.9849	-3.00814	0.00448045
ENSMUST00000022977	ENSMUSG00000022351	Sqle	34.977	20.3575	0.780846	0.0178373
ENSMUST00000034989	ENSMUSG00000032418	Me1	36.0347	90.0224	-1.3209	0.00448045
ENSMUST00000061653	ENSMUSG00000061780	Cfd	0.85162	0	inf	0.00448045
ENSMUST00000079788	ENSMUSG00000061013	Mkx	1.38039	0.198425	2.79841	0.00448045
ENSMUST00000072403	ENSMUSG00000049152	Ugt3a2	46.7106	156.651	-1.74573	0.00448045
ENSMUST00000046383	ENSMUSG00000039304	Tnfsf10	10.4269	3.05305	1.77199	0.00448045
ENSMUST00000053865	ENSMUSG00000046687	Gm5424	25.4085	0.877123	4.85639	0.00448045
ENSMUST00000112498	ENSMUSG00000024074	Crim1	1.67239	3.26016	-0.963027	0.0260568
ENSMUST00000006749	ENSMUSG00000006574	Slc4a1	0.906601	0.291186	1.63853	0.0148294
ENSMUST00000044602	ENSMUSG00000057074	Ces1g	13.0213	85.0623	-2.70764	0.00448045
ENSMUST00000023151	ENSMUSG00000022508	Bcl6	12.2304	6.73169	0.86143	0.0443903
ENSMUST00000045289	ENSMUSG00000041653	Pnpla3	0.814056	3.36724	-2.04837	0.00448045
ENSMUST00000000312	ENSMUSG00000000303	Cdh1	13.2031	5.32847	1.30909	0.00448045
ENSMUST00000073350	ENSMUSG00000004552	Ctse	2.39969	5.1025	-1.08835	0.0443903
ENSMUST00000075304	ENSMUSG00000041488	Stx3	0.792641	2.95436	-1.8981	0.0486888
ENSMUST00000067060	ENSMUSG00000054191	Klf1	1.75833	0.472079	1.8971	0.0353411
ENSMUST00000031806	ENSMUSG00000054446	Cpa1	8.03608	0.103119	6.28411	0.033224
ENSMUST00000024816	ENSMUSG00000024019	Cmtr1	0.592362	2.75579	-2.21792	0.0260568
ENSMUST00000037210	ENSMUSG00000041921	Metap1d	21.7157	9.99134	1.11999	0.00448045
ENSMUST00000033023	ENSMUSG00000030762	Aqp8	80.0468	158.069	-0.981638	0.00448045
ENSMUST00000023934	ENSMUSG00000052305	Hbb-bs	935.745	430.266	1.12089	0.00448045
ENSMUST00000204702	ENSMUSG00000025757	Hspa4l	4.24061	2.00954	1.07741	0.0116954
ENSMUST00000098937	ENSMUSG00000066839	Ecsit	1.81864	10.4718	-2.52558	0.0308191
ENSMUST00000021114	ENSMUSG00000020766	Galk1	29.027	16.4601	0.818422	0.0082296
ENSMUST00000035105	ENSMUSG00000032518	Rpsa	169.047	73.7581	1.19655	0.00448045
ENSMUST00000005077	ENSMUSG00000004951	Hspb1	24.1476	9.95066	1.27901	0.00448045
ENSMUST00000111915	ENSMUSG00000030207	Fam234b	6.81473	3.62955	0.908865	0.0148294
ENSMUST00000119103	ENSMUSG00000032066	Bco2	3.27033	10.6436	-1.70248	0.00448045
ENSMUST00000118365	ENSMUSG00000041849	Card6	0.593896	2.76196	-2.21741	0.00448045
ENSMUST00000058785	ENSMUSG00000066072	Cyp4a10	1.03818	3.80209	-1.87273	0.00448045
ENSMUST00000170205	ENSMUSG00000092116	Gm10320	0	13.2007	#NAME?	0.00448045
ENSMUST00000109838	ENSMUSG00000055254	Ntrk2	2.19779	0.312487	2.81419	0.00448045
ENSMUST00000038006	ENSMUSG00000026348	Acmsd	22.2446	8.19101	1.44134	0.0308191
ENSMUST00000093209	ENSMUSG00000069919	Hba-a1	637.703	266.025	1.26132	0.00448045
ENSMUST00000073957	ENSMUSG00000063531	Sema3e	2.70574	1.03324	1.38884	0.00448045
ENSMUST00000029722	ENSMUSG00000028081	Rps3a1	361.359	68.824	2.39245	0.00448045
ENSMUST00000103141	ENSMUSG00000018168	Ikzf3	0.0775671	0.388878	-2.3258	0.0285516
ENSMUST00000032944	ENSMUSG00000030703	Gdpd3	13.6514	5.75795	1.24542	0.0178373
ENSMUST00000043938	ENSMUSG00000038910	Plcl2	5.63119	1.49186	1.91633	0.00448045
ENSMUST00000019896	ENSMUSG00000019762	Iyd	53.3281	32.6605	0.70735	0.0285516
ENSMUST00000107483	ENSMUSG00000078675	Mup16	142.499	32.9936	2.11069	0.00448045
ENSMUST00000111212	ENSMUSG00000005089	Slc1a2	18.7649	2.76353	2.76345	0.00448045
ENSMUST00000122088	ENSMUSG00000045087	S1pr5	7.40741	2.81845	1.39407	0.00448045
ENSMUST00000171804	ENSMUSG00000044378	Slc15a5	2.16393	0.71391	1.59984	0.033224
ENSMUST00000115869	ENSMUSG00000057440	Mpp7	1.42824	2.88765	-1.01566	0.0285516
ENSMUST00000026211	ENSMUSG00000025197	Cyp2c44	50.6415	116.581	-1.20293	0.00448045
ENSMUST00000026081	ENSMUSG00000025091	Pnliprp2	0.837979	0	inf	0.00448045
ENSMUST00000170651	ENSMUSG00000033826	Dnah8	0.102743	0.354602	-1.78716	0.00448045
ENSMUST00000056365	ENSMUSG00000050248	Evc2	2.0598	0.909995	1.17858	0.0422357
ENSMUST00000031005	ENSMUSG00000029122	Evc	3.10084	1.17297	1.4025	0.0082296
ENSMUST00000022275	ENSMUSG00000049985	Ankrd55	0.684429	2.38413	-1.80049	0.0082296
ENSMUST00000016172	ENSMUSG00000016028	Celsr1	1.34808	4.00416	-1.57059	0.00448045
ENSMUST00000051065	ENSMUSG00000045441	Gprin3	6.68455	3.67038	0.864903	0.00448045
ENSMUST00000105854	ENSMUSG00000037139	Myom3	0.985582	3.38243	-1.77901	0.00448045
ENSMUST00000168514	ENSMUSG00000038599	Capn8	6.00179	2.01327	1.57585	0.00448045
ENSMUST00000168120	ENSMUSG00000072949	Acot1	2.85244	6.58047	-1.206	0.0308191
