# Supplementary material for: Long Non-coding RNA Signatures Associated With Liver Aging in Senescence-Accelerated Mouse Prone 8 Model
Source: Front Cell Dev Biol. 2021 Jul 22;9:698442. doi: 10.3389/fcell.2021.698442 (PMC8339557; doi:10.3389/fcell.2021.698442)
Supplement: Supplementary Table 2 — Target prediction of significantly differentially expressed lncRNAs in cis (100K) and trans. [file Table_2.XLSX]

## Sheet: Supplementary Table 2
Target prediction of significantly differentially expressed lncRNAs in cis (100K)
lncRNA_ID	lncRNA_gene_symbol	mRNA_ID	mRNA_gene_symbol	Distance
ENSMUST00000153865.2	Gm13775	ENSMUST00000080606	Mup19	853
ENSMUST00000180730.3	9930014A18Rik	ENSMUST00000100635	Fam84b	2810
Target prediction of significantly differentially ex pressed lncRNAs in trans
lncRNA_ID	lncRNA_gene_symbol	mRNA_ID	mRNA_gene_symbol	Pearson_correlation
ENSMUST00000144661.2	Rin2	ENSMUST00000007253	Neu1	0.980644
ENSMUST00000144661.2	Rin2	ENSMUST00000042734	1700066M21Rik	0.971982
ENSMUST00000144661.2	Rin2	ENSMUST00000100635	Fam84b	0.959816
ENSMUST00000144661.2	Rin2	ENSMUST00000082219	Chil4	0.95915
ENSMUST00000144661.2	Rin2	ENSMUST00000026924	Dhtkd1	0.95725
ENSMUST00000144661.2	Rin2	ENSMUST00000029641	Asic5	0.97681
ENSMUST00000144661.2	Rin2	ENSMUST00000004201	Col5a3	0.964082
ENSMUST00000144661.2	Rin2	ENSMUST00000044602	Ces1g	0.950321
ENSMUST00000144661.2	Rin2	ENSMUST00000181628	Gm6614	0.983625
LNC_000366	No official symbol	ENSMUST00000107736	Asic5	0.953421
LNC_000366	No official symbol	ENSMUST00000042734	1700066M21Rik	0.988711
LNC_000366	No official symbol	ENSMUST00000117932	Mup12	0.975261
LNC_000366	No official symbol	ENSMUST00000029641	Asic5	0.960697
LNC_000366	No official symbol	ENSMUST00000004201	Col5a3	0.967823
LNC_000366	No official symbol	ENSMUST00000058785	Cyp4a10	0.954411
LNC_000366	No official symbol	ENSMUST00000007253	Neu1	0.95679
LNC_000366	No official symbol	ENSMUST00000107021	Hsd3b2	0.95656
LNC_000366	No official symbol	ENSMUST00000181628	Gm6614	0.968642
LNC_000426	No official symbol	ENSMUST00000097824	Tcf24	0.977599
LNC_000426	No official symbol	ENSMUST00000185184	Tcf24	0.987806
LNC_000426	No official symbol	ENSMUST00000173981	Selenbp2	0.953929
LNC_000426	No official symbol	ENSMUST00000164746	Vldlr	0.953623
LNC_000426	No official symbol	ENSMUST00000167487	Vldlr	0.961925
LNC_000426	No official symbol	ENSMUST00000172302	Vldlr	0.983488
LNC_000150	No official symbol	ENSMUST00000023248	Ly6a	0.969951
LNC_000150	No official symbol	ENSMUST00000173167	H2-D1	0.985449
LNC_000150	No official symbol	ENSMUST00000007253	Neu1	0.979526
LNC_000150	No official symbol	ENSMUST00000100635	Fam84b	0.966654
LNC_000150	No official symbol	ENSMUST00000029510	Chil6	0.987029
LNC_000150	No official symbol	ENSMUST00000004136	Gstm3	0.958219
LNC_000150	No official symbol	ENSMUST00000102632	Sort1	0.966212
LNC_000150	No official symbol	ENSMUST00000026924	Dhtkd1	0.969993
LNC_000150	No official symbol	ENSMUST00000095147	Dhtkd1	0.966457
LNC_000150	No official symbol	ENSMUST00000004201	Col5a3	0.967538
LNC_000150	No official symbol	ENSMUST00000075552	Cyp2a12	0.959772
LNC_000150	No official symbol	ENSMUST00000029641	Asic5	0.980163
LNC_000150	No official symbol	ENSMUST00000170651	Dnah8	0.958332
LNC_000150	No official symbol	ENSMUST00000181628	Gm6614	0.982791
LNC_000150	No official symbol	ENSMUST00000029722	Rps3a1	-0.955267
LNC_000150	No official symbol	ENSMUST00000026211	Cyp2c44	0.952755
LNC_000150	No official symbol	ENSMUST00000194649	Rpl22l1	-0.954321
LNC_000027	No official symbol	ENSMUST00000043867	Rpl22l1	0.975615
LNC_000027	No official symbol	ENSMUST00000170205	Gm10320	0.985383
LNC_000027	No official symbol	ENSMUST00000029060	Atp9a	0.97658
LNC_000027	No official symbol	ENSMUST00000020102	Slc17a8	0.960964
LNC_000027	No official symbol	ENSMUST00000167487	Vldlr	0.966503
LNC_000027	No official symbol	ENSMUST00000044602	Ces1g	0.964027
LNC_000027	No official symbol	ENSMUST00000119103	Bco2	0.972236
LNC_000027	No official symbol	ENSMUST00000117932	Mup12	0.977843
ENSMUST00000181242.1	Gm26870	ENSMUST00000099683	Gm10800	0.987346
ENSMUST00000180730.3	9930014A18Rik	ENSMUST00000141020	Card6	0.966025
ENSMUST00000180730.3	9930014A18Rik	ENSMUST00000100635	Fam84b	0.996584
ENSMUST00000180730.3	9930014A18Rik	ENSMUST00000004201	Col5a3	0.957094
ENSMUST00000180730.3	9930014A18Rik	ENSMUST00000029641	Asic5	0.96611
ENSMUST00000180730.3	9930014A18Rik	ENSMUST00000105854	Myom3	0.959383
ENSMUST00000180730.3	9930014A18Rik	ENSMUST00000181628	Gm6614	0.967735
ENSMUST00000181906.1	Cep83os	ENSMUST00000065678	Sec61b	-0.95451
ENSMUST00000181906.1	Cep83os	ENSMUST00000024572	Rsph3b	-0.970012
ENSMUST00000181906.1	Cep83os	ENSMUST00000037210	Metap1d	-0.951316
ENSMUST00000181906.1	Cep83os	ENSMUST00000004136	Gstm3	0.96927
ENSMUST00000181906.1	Cep83os	ENSMUST00000026924	Dhtkd1	0.956726
ENSMUST00000181906.1	Cep83os	ENSMUST00000044602	Ces1g	0.960909
ENSMUST00000181906.1	Cep83os	ENSMUST00000111212	Slc1a2	-0.968367
ENSMUST00000181906.1	Cep83os	ENSMUST00000029722	Rps3a1	-0.952613
ENSMUST00000181906.1	Cep83os	ENSMUST00000172785	H2-D1	0.953945
ENSMUST00000181906.1	Cep83os	ENSMUST00000070039	Fez2	0.973597
ENSMUST00000181906.1	Cep83os	ENSMUST00000028241	Stom	0.95298
LNC_000350	No official symbol	ENSMUST00000033023	Aqp8	0.955633
LNC_000350	No official symbol	ENSMUST00000098056	Aqp8	0.95134
LNC_000350	No official symbol	ENSMUST00000073208	H2-Q1	0.983679
LNC_000168	No official symbol	ENSMUST00000023248	Ly6a	0.97949
LNC_000204	No official symbol	ENSMUST00000105041	H2-Q1	0.965738
LNC_000204	No official symbol	ENSMUST00000108357	Blvrb	-0.950747
LNC_000204	No official symbol	ENSMUST00000111212	Slc1a2	-0.955388
LNC_000204	No official symbol	ENSMUST00000004136	Gstm3	0.989652
LNC_000204	No official symbol	ENSMUST00000026924	Dhtkd1	0.968671
LNC_000204	No official symbol	ENSMUST00000004201	Col5a3	0.952765
LNC_000204	No official symbol	ENSMUST00000044602	Ces1g	0.981911
LNC_000204	No official symbol	ENSMUST00000194649	Rpl22l1	-0.954653
LNC_000204	No official symbol	ENSMUST00000119103	Bco2	0.982725
LNC_000204	No official symbol	ENSMUST00000070039	Fez2	0.951388
ENSMUST00000188595.2	1810064F22Rik	ENSMUST00000080210	Slc1a2	0.960912
