# Supplementary material for: Long Non-coding RNA Signatures Associated With Liver Aging in Senescence-Accelerated Mouse Prone 8 Model
Source: Front Cell Dev Biol. 2021 Jul 22;9:698442. doi: 10.3389/fcell.2021.698442 (PMC8339557; doi:10.3389/fcell.2021.698442)
Supplement: Supplementary Table 3 — GO enrichment analysis of the cis and trans target genes. [file Table_3.XLSX]

## Sheet: Supplementary Table 3
GO enrichment analysis of the cis and trans target genes
#Term	ID	Input number	Background number	p value
arachidonic acid epoxygenase activity	GO:0008392	3	34	2.87329e-05
oxidoreductase activity	GO:0016491	7	595	4.34725e-05
chitin catabolic process	GO:0006032	2	9	0.00013714
intracellular membrane-bounded organelle	GO:0043231	8	989	0.000157819
icosanoid biosynthetic process	GO:0046456	2	10	0.0001644
chitin binding	GO:0008061	2	11	0.000194094
oxidation-reduction process	GO:0055114	6	538	0.000216028
L-glutamate transmembrane transport	GO:0015813	2	12	0.000226213
L-glutamate transmembrane transporter activity	GO:0005313	2	13	0.000260749
oxidoreductase activity, acting on paired donors, with incorporation or reduction of molecular oxygen	GO:0016705	3	79	0.000311496
endoplasmic reticulum	GO:0005783	9	1489	0.000504269
monooxygenase activity	GO:0004497	3	94	0.000510026
epoxygenase P450 pathway	GO:0019373	2	31	0.00128744
iron ion binding	GO:0005506	3	150	0.00190265
heme binding	GO:0020037	3	154	0.00204776
organic acid metabolic process	GO:0006082	2	50	0.00317153
exogenous drug catabolic process	GO:0042738	2	52	0.00341574
endocytosis	GO:0006897	3	188	0.00356311
oxidoreductase activity, acting on paired donors, with incorporation or reduction of molecular oxygen, reduced flavin or flavoprotein as one donor, and incorporation of one atom of oxygen	GO:0016712	2	57	0.00406346
cell surface	GO:0009986	5	674	0.00444113
steroid hydroxylase activity	GO:0008395	2	62	0.00476364
clathrin-coated pit	GO:0005905	2	65	0.00520857
xenobiotic metabolic process	GO:0006805	2	73	0.00648455
response to bacterium	GO:0009617	3	238	0.00679552
steroid delta-isomerase activity	GO:0004769	1	5	0.00960127
coumarin metabolic process	GO:0009804	1	5	0.00960127
proton channel activity	GO:0015252	1	5	0.00960127
D-aspartate import across plasma membrane	GO:0070779	1	5	0.00960127
oxidoreductase activity, acting on the aldehyde or oxo group of donors, disulfide as acceptor	GO:0016624	1	5	0.00960127
Sec61 translocon complex	GO:0005784	1	5	0.00960127
neurotransmitter loading into synaptic vesicle	GO:0098700	1	6	0.0111927
canalicular bile acid transport	GO:0015722	1	6	0.0111927
L-glutamate import across plasma membrane	GO:0098712	1	6	0.0111927
cytoplasm	GO:0005737	18	6744	0.0115378
TAP binding	GO:0046977	1	7	0.0127817
retromer complex binding	GO:1905394	1	7	0.0127817
negative regulation of lipoprotein lipase activity	GO:0051005	1	7	0.0127817
chitinase activity	GO:0004568	1	7	0.0127817
endoplasmic reticulum quality control compartment	GO:0044322	1	7	0.0127817
plasma membrane to endosome transport	GO:0048227	1	7	0.0127817
thiamine pyrophosphate binding	GO:0030976	1	7	0.0127817
reelin-mediated signaling pathway	GO:0038026	1	7	0.0127817
ganglioside catabolic process	GO:0006689	1	7	0.0127817
posttranslational protein targeting to membrane, translocation	GO:0031204	1	7	0.0127817
leukotriene-B4 20-monooxygenase activity	GO:0050051	1	7	0.0127817
symporter activity	GO:0015293	2	108	0.0135229
response to corticosterone	GO:0051412	1	8	0.0143681
TAP complex binding	GO:0062061	1	8	0.0143681
neurotransmitter reuptake	GO:0098810	1	8	0.0143681
lauric acid metabolic process	GO:0048252	1	8	0.0143681
nerve growth factor binding	GO:0048406	1	8	0.0143681
basal dendrite	GO:0097441	1	8	0.0143681
positive regulation by host of viral genome replication	GO:0044829	1	8	0.0143681
glucose import	GO:0046323	1	8	0.0143681
ligand-gated sodium channel activity	GO:0015280	1	8	0.0143681
oligosaccharide catabolic process	GO:0009313	1	8	0.0143681
outer dynein arm	GO:0036157	1	9	0.0159521
selenium binding	GO:0008430	1	9	0.0159521
3-beta-hydroxy-delta5-steroid dehydrogenase activity	GO:0003854	1	9	0.0159521
SRP-dependent cotranslational protein targeting to membrane, translocation	GO:0006616	1	9	0.0159521
regulation of triglyceride metabolic process	GO:0090207	1	9	0.0159521
ventral spinal cord development	GO:0021517	1	9	0.0159521
alkane 1-monooxygenase activity	GO:0018685	1	9	0.0159521
sodium ion transport	GO:0006814	2	119	0.016196
lipid catabolic process	GO:0016042	2	124	0.0174799
CD8 receptor binding	GO:0042610	1	10	0.0175336
MHC class I protein complex	GO:0042612	1	10	0.0175336
apical part of cell	GO:0045177	2	126	0.0180052
post-Golgi vesicle-mediated transport	GO:0006892	1	11	0.0191126
vesicle organization	GO:0016050	1	11	0.0191126
beta-2-microglobulin binding	GO:0030881	1	11	0.0191126
Golgi to endosome transport	GO:0006895	1	11	0.0191126
metalloexopeptidase activity	GO:0008235	1	11	0.0191126
perinuclear region of cytoplasm	GO:0048471	4	638	0.0192108
water channel activity	GO:0015250	1	12	0.0206892
proteoglycan binding	GO:0043394	1	12	0.0206892
regulation of synapse structure or activity	GO:0050803	1	13	0.0222633
response to amino acid	GO:0043200	1	13	0.0222633
cargo receptor activity	GO:0038024	1	13	0.0222633
generation of precursor metabolites and energy	GO:0006091	1	13	0.0222633
structural constituent of ribosome	GO:0003735	2	145	0.0233221
protein homotrimerization	GO:0070207	1	14	0.0238349
arachidonic acid monooxygenase activity	GO:0008391	1	14	0.0238349
MHC class I peptide loading complex	GO:0042824	1	14	0.0238349
astrocyte projection	GO:0097449	1	14	0.0238349
negative regulation of autophagosome assembly	GO:1902902	1	14	0.0238349
retrograde protein transport, ER to cytosol	GO:0030970	1	15	0.025404
retinal metabolic process	GO:0042574	1	15	0.025404
anion transmembrane transporter activity	GO:0008509	1	15	0.025404
neurotransmitter transmembrane transporter activity	GO:0005326	1	15	0.025404
acetylcholine receptor inhibitor activity	GO:0030550	1	15	0.025404
neurotrophin TRK receptor signaling pathway	GO:0048011	1	15	0.025404
C21-steroid hormone metabolic process	GO:0008207	1	16	0.0269707
T cell receptor binding	GO:0042608	1	16	0.0269707
ATPase-coupled intramembrane lipid transporter activity	GO:0140326	1	16	0.0269707
multicellular organism aging	GO:0010259	1	16	0.0269707
bile acid transmembrane transporter activity	GO:0015125	1	16	0.0269707
endosome transport via multivesicular body sorting pathway	GO:0032509	1	16	0.0269707
water transport	GO:0006833	1	16	0.0269707
trans-Golgi network transport vesicle	GO:0030140	1	17	0.0285349
sodium-independent organic anion transmembrane transporter activity	GO:0015347	1	17	0.0285349
retinoic acid metabolic process	GO:0042573	1	17	0.0285349
protein targeting to lysosome	GO:0006622	1	17	0.0285349
anion transmembrane transport	GO:0098656	1	17	0.0285349
oxidoreductase activity, acting on single donors with incorporation of molecular oxygen, incorporation of two atoms of oxygen	GO:0016702	1	17	0.0285349
ARF guanyl-nucleotide exchange factor activity	GO:0005086	1	17	0.0285349
apolipoprotein binding	GO:0034185	1	17	0.0285349
ribosome	GO:0005840	2	165	0.0295268
sodium-independent organic anion transport	GO:0043252	1	18	0.0300967
outer dynein arm assembly	GO:0036158	1	18	0.0300967
myotube differentiation	GO:0014902	1	18	0.0300967
acetylcholine receptor signaling pathway	GO:0095500	1	19	0.031656
M band	GO:0031430	1	19	0.031656
very-low-density lipoprotein particle	GO:0034361	1	19	0.031656
metabolic process	GO:0008152	2	175	0.0328498
acetylcholine receptor binding	GO:0033130	1	20	0.0332129
cellular response to extracellular stimulus	GO:0031668	1	20	0.0332129
RNA polymerase binding	GO:0070063	1	21	0.0347674
ATP-dependent microtubule motor activity, minus-end-directed	GO:0008569	1	21	0.0347674
axolemma	GO:0030673	1	21	0.0347674
positive regulation of dendrite development	GO:1900006	1	21	0.0347674
carbohydrate metabolic process	GO:0005975	2	181	0.0349111
linoleic acid metabolic process	GO:0043651	1	22	0.0363194
channel activity	GO:0015267	1	22	0.0363194
Golgi medial cisterna	GO:0005797	1	22	0.0363194
sterol esterase activity	GO:0004771	1	22	0.0363194
response to light stimulus	GO:0009416	1	22	0.0363194
bile acid and bile salt transport	GO:0015721	1	23	0.037869
membrane	GO:0016020	16	6504	0.0392451
telencephalon development	GO:0021537	1	24	0.0394161
small ribosomal subunit	GO:0015935	1	24	0.0394161
cytoplasmic vesicle	GO:0031410	4	806	0.0402781
translation initiation factor binding	GO:0031369	1	25	0.0409608
developmental process	GO:0032502	1	27	0.044043
apical dendrite	GO:0097440	1	27	0.044043
regulation of reactive oxygen species metabolic process	GO:2000377	1	27	0.044043
intracellular anatomical structure	GO:0005622	3	489	0.0441952
antigen processing and presentation of endogenous peptide antigen via MHC class I via ER pathway, TAP-independent	GO:0002486	1	28	0.0455805
antigen processing and presentation of endogenous peptide antigen via MHC class Ib	GO:0002476	1	28	0.0455805
regulation of I-kappaB kinase/NF-kappaB signaling	GO:0043122	1	28	0.0455805
anion transport	GO:0006820	1	29	0.0471155
extrinsic apoptotic signaling pathway via death domain receptors	GO:0008625	1	29	0.0471155
positive regulation of protein targeting to membrane	GO:0090314	1	29	0.0471155
phospholipid translocation	GO:0045332	1	29	0.0471155
antigen processing and presentation of peptide antigen via MHC class I	GO:0002474	1	30	0.0486482
regulation of mitochondrial membrane potential	GO:0051881	1	30	0.0486482
endoplasmic reticulum exit site	GO:0070971	1	30	0.0486482
