# Supplementary material for: Long Non-coding RNA Signatures Associated With Liver Aging in Senescence-Accelerated Mouse Prone 8 Model
Source: Front Cell Dev Biol. 2021 Jul 22;9:698442. doi: 10.3389/fcell.2021.698442 (PMC8339557; doi:10.3389/fcell.2021.698442)
Supplement: Supplementary Table 4 — KEGG enrichment analysis of the cis and trans target genes. [file Table_4.XLSX]

## Sheet: Supplementary Table 4
KEGG enrichment analysis of the cis and trans target genes
#Term	ID	Input number	Background number	p value
Retinol metabolism	mmu00830	3	91	0.000465234
Inflammatory mediator regulation of TRP channels	mmu04750	3	127	0.00119306
Metabolic pathways	mmu01100	8	1478	0.00218817
Phagosome	mmu04145	3	172	0.00278549
Allograft rejection	mmu05330	2	55	0.00379803
Graft-versus-host disease	mmu05332	2	57	0.00406346
Type I diabetes mellitus	mmu04940	2	62	0.00476364
Autoimmune thyroid disease	mmu05320	2	70	0.00599094
Synaptic vesicle cycle	mmu04721	2	77	0.00717056
Viral myocarditis	mmu05416	2	80	0.00770574
Antigen processing and presentation	mmu04612	2	82	0.00807226
Steroid hormone biosynthesis	mmu00140	2	88	0.00921807
Arachidonic acid metabolism	mmu00590	2	89	0.00941571
Chemical carcinogenesis	mmu05204	2	94	0.0104321
Riboflavin metabolism	mmu00740	1	8	0.0143681
Glutamatergic synapse	mmu04724	2	113	0.0147118
Lysosome	mmu04142	2	124	0.0174799
Sulfur metabolism	mmu00920	1	11	0.0191126
Ribosome	mmu03010	2	161	0.028238
Cell adhesion molecules (CAMs)	mmu04514	2	162	0.028558
Other glycan degradation	mmu00511	1	18	0.0300967
Cellular senescence	mmu04218	2	177	0.0335313
Protein export	mmu03060	1	27	0.044043
Kaposi sarcoma-associated herpesvirus infection	mmu05167	2	208	0.044782
Epstein-Barr virus infection	mmu05169	2	220	0.0494645
Viral carcinogenesis	mmu05203	2	221	0.0498625
