# Supplementary material for: Long Non-coding RNA Signatures Associated With Liver Aging in Senescence-Accelerated Mouse Prone 8 Model
Source: Front Cell Dev Biol. 2021 Jul 22;9:698442. doi: 10.3389/fcell.2021.698442 (PMC8339557; doi:10.3389/fcell.2021.698442)
Supplement: Supplementary Table 5 — GO enrichment analysis of the significantly dysregulated protein-coding genes. [file Table_5.XLSX]

## Sheet: Supplementary Table 5
GO enrichment analysis of the significantly dysregulated protein-coding genes
#Term	ID	Input number	Background number	p value
oxidoreductase activity	GO:0016491	25	595	4.64665e-11
arachidonic acid epoxygenase activity	GO:0008392	9	34	5.58268e-11
heme binding	GO:0020037	14	154	1.04818e-10
oxidoreductase activity, acting on paired donors, with incorporation or reduction of molecular oxygen	GO:0016705	11	79	1.78594e-10
oxidation-reduction process	GO:0055114	23	538	2.11821e-10
response to bacterium	GO:0009617	16	238	3.10162e-10
iron ion binding	GO:0005506	13	150	8.54234e-10
monooxygenase activity	GO:0004497	11	94	9.62294e-10
intracellular membrane-bounded organelle	GO:0043231	30	989	9.78173e-10
xenobiotic metabolic process	GO:0006805	10	73	1.41634e-09
extracellular space	GO:0005615	37	1514	2.88754e-09
steroid hydroxylase activity	GO:0008395	9	62	6.06363e-09
epoxygenase P450 pathway	GO:0019373	7	31	2.10385e-08
organic acid metabolic process	GO:0006082	8	50	2.18622e-08
exogenous drug catabolic process	GO:0042738	8	52	2.87812e-08
oxidoreductase activity, acting on paired donors, with incorporation or reduction of molecular oxygen, reduced flavin or flavoprotein as one donor, and incorporation of one atom of oxygen	GO:0016712	8	57	5.48452e-08
triglyceride lipase activity	GO:0004806	6	36	1.07907e-06
lipid catabolic process	GO:0016042	9	124	1.43832e-06
endoplasmic reticulum	GO:0005783	31	1489	1.95553e-06
response to stilbenoid	GO:0035634	5	22	2.31759e-06
aromatase activity	GO:0070330	5	31	1.02004e-05
retinoic acid 4-hydroxylase activity	GO:0008401	4	14	1.16989e-05
carboxylic ester hydrolase activity	GO:0052689	6	60	1.59037e-05
metal ion binding	GO:0046872	47	3089	1.87337e-05
erythrocyte development	GO:0048821	4	28	0.0001258
icosanoid biosynthetic process	GO:0046456	3	10	0.000141053
response to unfolded protein	GO:0006986	5	63	0.000228666
cytoplasm	GO:0005737	78	6744	0.000321471
steroid metabolic process	GO:0008202	6	111	0.000389086
triglyceride catabolic process	GO:0019433	3	16	0.000461073
lipid metabolic process	GO:0006629	13	530	0.000515538
retinoic acid metabolic process	GO:0042573	3	17	0.000539211
regulation of protein ubiquitination	GO:0031396	3	19	0.000719771
protease binding	GO:0002020	6	127	0.000766691
glutathione metabolic process	GO:0006749	4	47	0.000775361
sterol esterase activity	GO:0004771	3	22	0.00105594
endoplasmic reticulum membrane	GO:0005789	10	370	0.00112514
cellular response to cadmium ion	GO:0071276	3	23	0.00118658
extracellular region	GO:0005576	26	1661	0.00120787
cellular response to organic cyclic compound	GO:0071407	4	54	0.00125962
coumarin metabolic process	GO:0009804	2	5	0.00133483
positive regulation of protein polymerization	GO:0032273	2	5	0.00133483
steroid delta-isomerase activity	GO:0004769	2	5	0.00133483
retinoic acid catabolic process	GO:0034653	2	5	0.00133483
axon terminus	GO:0043679	5	95	0.00134052
positive regulation of tau-protein kinase activity	GO:1902949	2	6	0.00177028
hemoglobin binding	GO:0030492	2	6	0.00177028
caffeine oxidase activity	GO:0034875	2	6	0.00177028
detoxification of copper ion	GO:0010273	2	6	0.00177028
protein folding chaperone	GO:0044183	3	27	0.00180933
antigen processing and presentation of endogenous peptide antigen via MHC class Ib	GO:0002476	3	28	0.00199132
antigen processing and presentation of endogenous peptide antigen via MHC class I via ER pathway, TAP-independent	GO:0002486	3	28	0.00199132
nitric-oxide synthase regulator activity	GO:0030235	2	7	0.00226396
leukotriene-B4 20-monooxygenase activity	GO:0050051	2	7	0.00226396
TAP binding	GO:0046977	2	7	0.00226396
steroid biosynthetic process	GO:0006694	4	64	0.00227063
regulation of mitochondrial membrane potential	GO:0051881	3	30	0.00238851
antigen processing and presentation of peptide antigen via MHC class I	GO:0002474	3	30	0.00238851
glutathione transferase activity	GO:0004364	3	31	0.00260415
perinuclear region of cytoplasm	GO:0048471	13	638	0.00261683
intracellular anatomical structure	GO:0005622	11	489	0.00266044
response to corticosterone	GO:0051412	2	8	0.00281488
TAP complex binding	GO:0062061	2	8	0.00281488
lauric acid metabolic process	GO:0048252	2	8	0.00281488
peptide antigen binding	GO:0042605	3	33	0.00307058
chitin catabolic process	GO:0006032	2	9	0.00342211
mitochondrion localization	GO:0051646	2	9	0.00342211
negative regulation of vascular endothelial growth factor signaling pathway	GO:1900747	2	9	0.00342211
3-beta-hydroxy-delta5-steroid dehydrogenase activity	GO:0003854	2	9	0.00342211
alkane 1-monooxygenase activity	GO:0018685	2	9	0.00342211
axon	GO:0030424	10	435	0.0035422
membrane	GO:0016020	71	6504	0.0035448
histone deacetylase binding	GO:0042826	5	121	0.00367376
protein homodimerization activity	GO:0042803	13	670	0.00392512
haptoglobin binding	GO:0031720	2	10	0.0040847
hemoglobin complex	GO:0005833	2	10	0.0040847
sterol metabolic process	GO:0016125	2	10	0.0040847
CD8 receptor binding	GO:0042610	2	10	0.0040847
MHC class I protein complex	GO:0042612	2	10	0.0040847
phosphatidylcholine catabolic process	GO:0034638	2	11	0.00480173
chitin binding	GO:0008061	2	11	0.00480173
haptoglobin-hemoglobin complex	GO:0031838	2	11	0.00480173
beta-2-microglobulin binding	GO:0030881	2	11	0.00480173
positive regulation of chemokine (C-X-C motif) ligand 2 production	GO:2000343	2	11	0.00480173
arachidonic acid metabolic process	GO:0019369	3	40	0.00509179
L-glutamate transmembrane transport	GO:0015813	2	12	0.00557227
estrogen 16-alpha-hydroxylase activity	GO:0101020	2	12	0.00557227
positive regulation of T cell mediated cytotoxicity	GO:0001916	3	43	0.00615307
nitric oxide mediated signal transduction	GO:0007263	2	13	0.00639543
protein metabolic process	GO:0019538	2	13	0.00639543
cellular response to zinc ion	GO:0071294	2	13	0.00639543
L-glutamate transmembrane transporter activity	GO:0005313	2	13	0.00639543
plasma membrane protein complex	GO:0098797	2	13	0.00639543
oxidoreductase activity, acting on the CH-OH group of donors, NAD or NADP as acceptor	GO:0016616	3	44	0.00653391
cytosolic small ribosomal subunit	GO:0022627	3	44	0.00653391
perikaryon	GO:0043204	5	140	0.00662891
MHC class I peptide loading complex	GO:0042824	2	14	0.00727031
arachidonic acid monooxygenase activity	GO:0008391	2	14	0.00727031
zymogen granule membrane	GO:0042589	2	14	0.00727031
mitochondrion	GO:0005739	24	1713	0.00733916
anion transmembrane transporter activity	GO:0008509	2	15	0.00819603
oxidoreductase activity, acting on paired donors, with incorporation or reduction of molecular oxygen, NAD(P)H as one donor, and incorporation of one atom of oxygen	GO:0016709	2	15	0.00819603
cellular response to copper ion	GO:0071280	2	15	0.00819603
lyase activity	GO:0016829	5	150	0.00871515
hydrolase activity	GO:0016787	22	1552	0.00894568
triglyceride biosynthetic process	GO:0019432	2	16	0.0091717
retinoic acid binding	GO:0001972	2	16	0.0091717
lipase activity	GO:0016298	2	16	0.0091717
protein refolding	GO:0042026	2	16	0.0091717
T cell receptor binding	GO:0042608	2	16	0.0091717
dystrophin-associated glycoprotein complex	GO:0016010	2	16	0.0091717
C21-steroid hormone metabolic process	GO:0008207	2	16	0.0091717
negative regulation of innate immune response	GO:0045824	2	16	0.0091717
cholesterol metabolic process	GO:0008203	4	97	0.00926354
palmitoyl-CoA hydrolase activity	GO:0016290	2	17	0.0101965
apolipoprotein binding	GO:0034185	2	17	0.0101965
zinc ion binding	GO:0008270	12	679	0.010967
positive regulation of interleukin-1 beta production	GO:0032731	3	54	0.0111159
phosphatidylinositol phospholipase C activity	GO:0004435	2	18	0.0112695
retinoic acid receptor signaling pathway	GO:0048384	2	18	0.0112695
establishment of planar polarity	GO:0001736	2	18	0.0112695
negative regulation of cell-matrix adhesion	GO:0001953	2	19	0.01239
M band	GO:0031430	2	19	0.01239
very-low-density lipoprotein particle	GO:0034361	2	19	0.01239
symporter activity	GO:0015293	4	108	0.0131613
regulation of mitochondrion organization	GO:0010821	2	20	0.013557
small molecule binding	GO:0036094	2	20	0.013557
protein phosphatase binding	GO:0019903	4	111	0.0143803
RNA polymerase binding	GO:0070063	2	21	0.0147697
collagen-containing extracellular matrix	GO:0062023	7	313	0.0158081
Golgi medial cisterna	GO:0005797	2	22	0.0160275
linoleic acid metabolic process	GO:0043651	2	22	0.0160275
oxygen binding	GO:0019825	2	22	0.0160275
cellular zinc ion homeostasis	GO:0006882	2	22	0.0160275
negative regulation of NIK/NF-kappaB signaling	GO:1901223	2	22	0.0160275
response to light stimulus	GO:0009416	2	22	0.0160275
receptor tyrosine kinase binding	GO:0030971	3	64	0.017162
ankyrin binding	GO:0030506	2	23	0.0173293
bile acid and bile salt transport	GO:0015721	2	23	0.0173293
long-chain fatty acid metabolic process	GO:0001676	2	23	0.0173293
fatty acid metabolic process	GO:0006631	5	181	0.0179738
immune response	GO:0006955	6	249	0.0179896
regulation of neurotransmitter secretion	GO:0046928	2	24	0.0186746
small ribosomal subunit	GO:0015935	2	24	0.0186746
misfolded protein binding	GO:0051787	2	24	0.0186746
Z disc	GO:0030018	4	123	0.0199599
regulation of metabolic process	GO:0019222	2	25	0.0200624
metallocarboxypeptidase activity	GO:0004181	2	25	0.0200624
serine-type endopeptidase inhibitor activity	GO:0004867	4	127	0.0220776
regulation of reactive oxygen species metabolic process	GO:2000377	2	27	0.0229627
negative regulation of cell growth	GO:0030308	4	129	0.023186
cell surface	GO:0009986	11	674	0.0243441
regulation of I-kappaB kinase/NF-kappaB signaling	GO:0043122	2	28	0.0244736
positive regulation of dendrite extension	GO:1903861	2	28	0.0244736
sterol biosynthetic process	GO:0016126	2	29	0.0260241
phospholipase activity	GO:0004620	2	29	0.0260241
anion transport	GO:0006820	2	29	0.0260241
melanosome	GO:0042470	2	29	0.0260241
regulation of glucose metabolic process	GO:0010906	2	29	0.0260241
endoplasmic reticulum exit site	GO:0070971	2	30	0.0276134
positive regulation of smooth muscle cell proliferation	GO:0048661	3	79	0.029067
chaperone cofactor-dependent protein refolding	GO:0051085	2	31	0.0292408
dynein light intermediate chain binding	GO:0051959	2	31	0.0292408
oligodendrocyte differentiation	GO:0048709	2	31	0.0292408
endopeptidase inhibitor activity	GO:0004866	2	31	0.0292408
neuronal cell body	GO:0043025	10	610	0.0302344
ciliary membrane	GO:0060170	2	33	0.0326071
positive regulation of telomerase activity	GO:0051973	2	33	0.0326071
identical protein binding	GO:0042802	22	1764	0.0326737
structural constituent of ribosome	GO:0003735	4	145	0.0332664
disordered domain specific binding	GO:0097718	2	34	0.0343446
dynein intermediate chain binding	GO:0045505	2	34	0.0343446
peroxidase activity	GO:0004601	2	34	0.0343446
COP9 signalosome	GO:0008180	2	34	0.0343446
terminal bouton	GO:0043195	3	86	0.0357884
NADP binding	GO:0050661	2	35	0.0361173
synaptic transmission, glutamatergic	GO:0035249	2	35	0.0361173
FAD binding	GO:0071949	2	35	0.0361173
regulation of microtubule cytoskeleton organization	GO:0070507	2	35	0.0361173
chemoattractant activity	GO:0042056	2	36	0.0379246
cytoplasmic translation	GO:0002181	2	36	0.0379246
regulation of cell differentiation	GO:0045595	2	36	0.0379246
BMP signaling pathway	GO:0030509	3	89	0.0388928
carboxypeptidase activity	GO:0004180	2	37	0.0397659
response to ischemia	GO:0002931	2	37	0.0397659
negative regulation of apoptotic signaling pathway	GO:2001234	2	38	0.0416405
aggresome	GO:0016235	2	38	0.0416405
peroxisomal membrane	GO:0005778	2	38	0.0416405
dynein complex	GO:0030286	2	38	0.0416405
tissue development	GO:0009888	2	40	0.0454868
positive regulation of smooth muscle cell migration	GO:0014911	2	40	0.0454868
long-term memory	GO:0007616	2	40	0.0454868
enzyme inhibitor activity	GO:0004857	2	41	0.0474573
positive regulation of NK T cell activation	GO:0051135	1	5	0.0476306
cellular metal ion homeostasis	GO:0006875	1	5	0.0476306
protein localization to adherens junction	GO:0071896	1	5	0.0476306
regulation of mitotic centrosome separation	GO:0046602	1	5	0.0476306
sperm plasma membrane	GO:0097524	1	5	0.0476306
positive regulation of autophagy of mitochondrion in response to mitochondrial depolarization	GO:1904925	1	5	0.0476306
brain-derived neurotrophic factor receptor signaling pathway	GO:0031547	1	5	0.0476306
D-aspartate import across plasma membrane	GO:0070779	1	5	0.0476306
negative regulation of NLRP3 inflammasome complex assembly	GO:1900226	1	5	0.0476306
regulation of wound healing	GO:0061041	1	5	0.0476306
regulation of retinoic acid receptor signaling pathway	GO:0048385	1	5	0.0476306
positive regulation of homotypic cell-cell adhesion	GO:0034112	1	5	0.0476306
cellular response to nutrient	GO:0031670	1	5	0.0476306
type 2 immune response	GO:0042092	1	5	0.0476306
positive regulation of autophagy of mitochondrion	GO:1903599	1	5	0.0476306
N-methyltransferase activity	GO:0008170	1	5	0.0476306
parkin-mediated stimulation of mitophagy in response to mitochondrial depolarization	GO:0061734	1	5	0.0476306
negative regulation of glucokinase activity	GO:0033132	1	5	0.0476306
negative regulation of fat cell proliferation	GO:0070345	1	5	0.0476306
cellular response to brain-derived neurotrophic factor stimulus	GO:1990416	1	5	0.0476306
exopeptidase activity	GO:0008238	1	5	0.0476306
L-methionine salvage from methylthioadenosine	GO:0019509	1	5	0.0476306
C3HC4-type RING finger domain binding	GO:0055131	1	5	0.0476306
nucleoside binding	GO:0001882	1	5	0.0476306
regulation of water loss via skin	GO:0033561	1	5	0.0476306
Sec61 translocon complex	GO:0005784	1	5	0.0476306
MPP7-DLG1-LIN7 complex	GO:0097025	1	5	0.0476306
positive regulation of mitochondrial fusion	GO:0010636	1	5	0.0476306
negative regulation of oxidative stress-induced cell death	GO:1903202	1	5	0.0476306
negative regulation of interferon-alpha production	GO:0032687	1	5	0.0476306
lipoprotein lipase activity	GO:0004465	1	5	0.0476306
cellular response to indole-3-methanol	GO:0071681	1	5	0.0476306
positive regulation of glucocorticoid receptor signaling pathway	GO:2000324	1	5	0.0476306
cellular aromatic compound metabolic process	GO:0006725	1	5	0.0476306
positive regulation of guanylate cyclase activity	GO:0031284	1	5	0.0476306
ethanol catabolic process	GO:0006068	1	5	0.0476306
hemoglobin alpha binding	GO:0031721	1	5	0.0476306
Rho GDP-dissociation inhibitor binding	GO:0051022	1	5	0.0476306
regulation of B cell proliferation	GO:0030888	1	5	0.0476306
proton channel activity	GO:0015252	1	5	0.0476306
oxidoreductase activity, acting on the aldehyde or oxo group of donors, disulfide as acceptor	GO:0016624	1	5	0.0476306
ribosome	GO:0005840	4	165	0.0489588
positive regulation of smoothened signaling pathway	GO:0045880	2	42	0.0494585
regulation of insulin secretion	GO:0050796	2	42	0.0494585
