# Supplementary material for: Long Non-coding RNA Signatures Associated With Liver Aging in Senescence-Accelerated Mouse Prone 8 Model
Source: Front Cell Dev Biol. 2021 Jul 22;9:698442. doi: 10.3389/fcell.2021.698442 (PMC8339557; doi:10.3389/fcell.2021.698442)
Supplement: Supplementary Table 6 — KEGG enrichment analysis of the significantly dysregulated protein-coding genes. [file Table_6.XLSX]

## Sheet: Supplementary Table 6
KEGG enrichment analysis of the significantly dysregulated protein-coding genes
#Term	ID	Input number	Background number	p value
Retinol metabolism	mmu00830	13	91	2.81441e-12
Metabolic pathways	mmu01100	37	1478	1.53168e-09
Steroid hormone biosynthesis	mmu00140	9	88	9.70641e-08
Arachidonic acid metabolism	mmu00590	7	89	1.33658e-05
Chemical carcinogenesis	mmu05204	7	94	1.86407e-05
Antigen processing and presentation	mmu04612	6	82	8.18442e-05
Drug metabolism - other enzymes	mmu00983	6	87	0.000111326
Inflammatory mediator regulation of TRP channels	mmu04750	6	127	0.000766691
Allograft rejection	mmu05330	4	55	0.00134276
Graft-versus-host disease	mmu05332	4	57	0.00152039
Glycerolipid metabolism	mmu00561	4	61	0.00192357
Type I diabetes mellitus	mmu04940	4	62	0.00203486
Protein processing in endoplasmic reticulum	mmu04141	6	162	0.00252846
Autoimmune thyroid disease	mmu05320	4	70	0.0030897
Prion diseases	mmu05020	3	34	0.00332176
Pyruvate metabolism	mmu00620	3	38	0.00445057
Viral myocarditis	mmu05416	4	80	0.004867
PPAR signaling pathway	mmu03320	4	87	0.00645342
Protein digestion and absorption	mmu04974	4	90	0.00722693
Tryptophan metabolism	mmu00380	3	48	0.00819584
Linoleic acid metabolism	mmu00591	3	50	0.00911148
Fatty acid degradation	mmu00071	3	50	0.00911148
Pancreatic secretion	mmu04972	4	104	0.0116417
Cell adhesion molecules (CAMs)	mmu04514	5	162	0.01177
Lysine degradation	mmu00310	3	58	0.013355
Phagosome	mmu04145	5	172	0.0148159
Bile secretion	mmu04976	3	72	0.0230856
Serotonergic synapse	mmu04726	4	131	0.0243277
Synaptic vesicle cycle	mmu04721	3	77	0.0272821
Complement and coagulation cascades	mmu04610	3	88	0.0378432
African trypanosomiasis	mmu05143	2	36	0.0379246
Ribosome	mmu03010	4	161	0.0455438
Human T-cell leukemia virus 1 infection	mmu05166	5	239	0.0489544
